# Supplementary material for: Do Biobank Recall Studies Matter? Long-Term Follow-Up of Research Participants With Familial Hypercholesterolemia
Source: Front Genet. 2022 Jul 19;13:936131. doi: 10.3389/fgene.2022.936131 (PMC9343846; doi:10.3389/fgene.2022.936131)
Supplement: Supplementary file 1 [file DataSheet1.zip]

Archive with 3 entries (3 files):
- Supplementary_Data1.docx
- Supplementary_Figures.docx
- Supplementary_Table_S1.xlsx
