# Supplementary material for: Do Biobank Recall Studies Matter? Long-Term Follow-Up of Research Participants With Familial Hypercholesterolemia
Source: Front Genet. 2022 Jul 19;13:936131. doi: 10.3389/fgene.2022.936131 (PMC9343846; doi:10.3389/fgene.2022.936131)
Supplement: Supplementary file 1 [file DataSheet1.zip › Supplementary_Table_S1.xlsx]

## Sheet: Supplementary table 1
Supplementary Table S1.		Pharmacogenomic profiles of LTT using RbG participants. The profiles were created to give an overview of the participants LTT adherence and related factors (general patient information, genetic finding, relevant health information, clinical analyses, statin side effect risk). Medication use graphs were created in Python, using Matplotlib (v. 3.3.2). Legend is visible on the graph of participant #…
Participant	Sex (M/F) and Age (in 2022)	dbSNP reference number (rs)	Gene	HGVS	Total cholesterol statin adjusted (mmol/l) (2016)¹	LDL statin adjusted (mmol/l) (2016)¹	Survey results	Feedback date³	Treatment adherence profile	Medication Use Graph	Statin side effect risk assessment (based on SLCO1B1 genotype result)²	Health information (FH-related ICD-10 codes)
¹original total cholesterol and LDL values from Alver et al (2018)'s study were recalculated for statin users in the follow-up study (divided by 0.8 for total cholesterol and by 0.7 for LDL)
²methodology described in Reisberg et al (2019)
³marked on medication use graph as a grey vertical line
7450001	M39	rs5742904	APOB	c.10580G>A	7.4	5.87	Would have preferred to know earlier. Has not recommended family members to consult a doctor. Unsure whether his treatment or health has improved. Follows the treatment plan partially. Considers medical help as good (accessibility, follow-up, recommendations and medication access).	09-2016	Inconsistent treatment adherence		Normal risk of myopathy	E78.0 and E78.9 in 2011, R00 in 2016
7450002	M61	rs5742904	APOB	c.10580G>A	6.625	5.44	Would have preferred to know earlier. Unsure whether his treatment or health has improved. Has recommended family members to consult a doctor. Follows the treatment plan. Considers medical help satisfactory (accessibility, follow-up, recommendations) and medication access good.	07-2016	Good treatment adherence - pre- and post-study		Higher risk than normal of myopathy	I10 in 2006, E78.0, I11 and I11.0 in 2011, E78 in 2015, I25.1, I11.9, I20.8, E78.2 in 2016, E78.9 in 2019
7450003	F55	rs761954844	LDLR	c.986G>A	6.75	4.46	Would have preferred to know earlier. Tends to agree that her treatment or health has improved. Has recommended family members to consult a doctor. Follows the treatment plan. Considers accessibility to medical help satisfactory, follow-up good, recommendations and medication access as very good.	09-2016	Good treatment adherence - pre- and post-study		Normal risk of myopathy	E78.0 in 2001, E78.4 in 2004, Z13.6 and K80.8 in 2005, E78.2 in 2006, I20.8 in 2008, E78.5 in 2014
7450004	M82 (deceased in 2018)	rs5742904	APOB	c.10580 G>A	8.2	5.97	NA	07-2016	Good treatment adherence for at least a 2 year period, adherence irregular after 2012		Normal risk of myopathy	I50 in 1956, I22 in 1981, I25.1 in 2003, E78, I11.0, I25.2, I11.9, I50.1 in 2004, K80.5 in 2006, E78.2, I50.0 in 2007, E78.1 in 2012, I70.0 in 2013, I48 in 2014, I25 in 2018
7450005	F47	rs5742904	APOB	c.10580G>A	7	5.01429	Would have preferred to know earlier. Tends to disagree that her treatment or health has improved. Has recommended family members to consult a doctor. Follows the treatment plan. Considers medical help as very good (accessibility, recommendations and medication access) and follow-up good. greatest shortcoming is lack of awareness of FH.	11-2016	Good treatment adherence - pre- and post-study		Normal risk of myopathy	I47.9, E78 in 2010, E78.0 in 2016
7450006	M34	rs761954844	LDLR	c.986 G>A	10.9	9.21	Would have preferred to know earlier. Tends to agree that his treatment or health has improved. Plans to recommend family members to consult a doctor. Partially follows the treatment plan. Considers medical help as very good (accessibility, recommendations and medication access) and follow-up good. Considers his own motivation as the greatest challenge.	09-2016	Adherence from poor to good in the past few years		Normal risk of myopathy	E78.0 in 2004, E78.2 in 2013, I25.2 in 2018
7450007	M43	rs28942079	LDLR	c.1291G>T	7.5	6.27	Would have preferred to know earlier. Tends to agree that her treatment or health has improved. Has recommended family members to consult a doctor. Follows the treatment plan. Considers medical help as very good (accessibility, recommendations, medication access and follow-up).	09-2016	Good treatment adherence - pre- and post-study		Normal risk of myopathy	E78.0 in 2012, E78 in 2014, E78.2, Z03.5 in 2016,
7450009	M60	rs5742904	APOB	c.10580G>A	8.9	6.31	Would have preferred to know earlier. Agrees that his treatment or health has improved. Has not recommended family members to consult a doctor. Follows the treatment plan. Considers medical help as very good (recommendations, medication access and follow-up) and accessibility as good.	12-2016	Good treatment adherence post study		Normal risk of myopathy	E78.0 in 2008, I25.1 in 2016
7450010	F51	rs5742904	APOB	c.10580G>A	6.6	4.47	Would have preferred to know earlier. Slightly disagrees that her treatment or health has improved. Has recommended family members to consult a doctor. Partially follows the treatment plan. Considers medical help good (accessibility, recommendations, medication access) and follow-up satisfactory.	01-2017	Poor treatment adherence pre- and post-study		Higher risk than normal of myopathy	E78.2 in 2008, E78.0 in 2016,
7450011	M41	rs5742904	APOB	c.10580G>A	6.4	4.95	Would have preferred to know earlier. Disagrees that his treatment or health has improved. Has recommended family members to consult a doctor. Follows the treatment plan. Considers medical help as very good (accessibility, recommendations, medication access and follow-up).	12-2016	Good treatment adherence post-study		Normal risk of myopathy	I10 in 2003, E78.2 in 2016
7450014	M80	rs754536745	LDLR	c.1898G>A	5.25	3.89	Would have preferred to know earlier. Tends to agree that his treatment or health has improved. Has recommended family members to consult a doctor. Follows the treatment plan. Considers medical help as good (accessibility, and follow-up) of very good (recommendations, medication access).	06-2017	Good treatment adherence - pre- and post-study		Normal risk of myopathy	E74 in 2004, I11, I11.9, E78.0, I11.0, I50.1, E78.8 in 2008, I50.9, I20.8, I35.8, I35.0, I25, I20 in 2009, I25.1 in 2016
7450015	F53	rs5742904	APOB	c.10580G>A	5.875	4.03	Would have preferred to know earlier. Tends to agree that her treatment or health has improved. Has recommended family members to consult a doctor. Follows the treatment plan. Considers medical help as good (recommendations, and follow-up) of very good (accessibility, medication access).	06-2017	Good treatment adherence for periods of time with large gaps in-between		Normal risk of myopathy	E78.5 in 2013, I10 2014, E78.0 in 2016
7450016	F85	rs5742904	APOB	c.10580G>A	10	9.1	declined	06-2017	Good treatment adherence - pre-occurrence of side effects (myopathy). Declined treatment after as per her own words.		Higher risk than normal of myopathy	E78.0, E78 in 2007, I11.9 in 2009, I10 in 2012
7450017	M55	rs5742904	APOB	c.10580G>A	7	5.71	did not respond	05-2017	Poor adherence		Normal risk of myopathy	I49, K80 in 2003, I10, I11.9 in 2009, E78.0 in 2016, E78 in 2019
7450018	F61	rs5742904	APOB	c.10580 G>A	11	9.08	declined	05-2017	Poor adherence		Higher risk than normal of myopathy	E78.0 in 2005, E78 in 2007, E78.0 in 2016, I78.8 in 2021
7450019	F60	rs761954844	LDLR	c.986G>A	9.875	5.76	Would have preferred to know earlier. Has recommended family members to consult a doctor. Follows the treatment plan. Considers medical help as good (accessibility) or very good (recommendations, follow-up, and medication access).	09-2017	Good treatment adherence - pre- and post-study		Higher risk than normal of myopathy	E78 in 2004, I11.9 in 2005, E78.0 in 2007, E78.4 in 2018,
7450021	F73	rs5742904	APOB	c.10580G>A	5.75	4.18571	Uncertain if would have preferred to know earlier. Disagrees that her treatment or health has improved. Has not recommended family members to consult a doctor. Follows the treatment plan. Considers medical help as satisfactory (accessibility, follow-up, recommendations) or good (medication access).	06-2017	Good treatment adherence - pre- and post-study, although with notable gaps		Higher risk than normal of myopathy	K80 in 2003, I10 in 2004, I11, I11.0, I49, I50 in 2005, I20 in 2006, I11.9, I48 in 2007, I49.1, I49.3 in 2009, E98 in 2010, I20.3 in 2013, E78.2 in 2015, E78.0, I25.1 in 2016, I25.8 in 2019
7450022	F38	rs148562777	PCSK9	c.1069C>T	7.5	5.06	Would have preferred to know earlier. Tends to agree that her treatment or health has improved. Has recommended family members to consult a doctor. Follows the treatment plan. Considers medical help as very good (accessibility) or good recommendations, medication access, and follow-up).	05-2017	Poor treatment adherence		Normal risk of myopathy	I49, I49.8 in 2011, E78.0 in 2016,
7450023	F47	rs5742904	APOB	c.10580G>A	7.2	5.22	Would have preferred to know earlier. Uncertain if her treatment or health has improved. Has recommended family members to consult a doctor. Partially follows the treatment plan. Considers medical help as very good (accessibility and medication access) or good (recommendations and follow-up).	09-2017	Poor treatment adherence		Normal risk of myopathy	E78 in 2009, E78.2 in 2016, E78.0 in 2017
7450024	F50	rs5742904	APOB	c.10580G>A	7.1	5.8	changed contact	10-2017	Inconsistent treatment adherence , but with visible improvement in later years		Normal risk of myopathy	E78.0 in 2009, E78.2 in 2015, I10 in 2017, E78.4 in 2019,
7450025	38	rs5742904	APOB	c.10580G>A	12.7	10.41	Would have preferred to know earlier. Uncertain if her treatment or health has improved. Has recommended family members to consult a doctor. Does not follow the treatment plan. Considers medical help as good (accessibility) or is unsure (recommendations, follow-up, medication access).	06-2017	Variable treatment adherence, stopped taking treatment altogether after having several subsequent pregnancies and breastfeeding		Higher risk than normal of myopathy	E78, E78.2, E78.0 in 2008, E78.4 in 2021, LDL values over 10!
7450026	M70	rs764042910	LDLR	c.643C>T	8	5.46	Unsure if would have preferred to know earlier. Unsure if his treatment or health has improved. Has recommended family members to consult a doctor. Follows the treatment plan. Considers medical help as very good (accessibility, follow-up, recommendations, and medication access).	09-2017	Good treatment adherence overall, but with notable gaps		Normal risk of myopathy	E78.0 in 2007, I10, I11.9, E78.2 in 2009, I70.2 in 2016
7450028	M53	rs5742904	APOB	c.10580 G>A	7.6	5.54	Would have preferred to know earlier. Tends to agree that his treatment or health has improved. Has recommended family members to consult a doctor. Follows the treatment plan. Considers medical help as good (accessibility, follow-up, recommendations, and medication access).	09-2017	Irregular treatment adherence post-study		Higher risk than normal of myopathy	E78 in 2009, E78.0 in 2015
7450029	M37	rs121908038	LDLR	c.1202 T>A	7.9	6.49	Would have not preferred to know earlier. Disagrees that his treatment or health has improved. Has recommended family members to consult a doctor. Followed the treatment plan at first. Considers medical help as very good (accessibility, follow-up, recommendations, and medication access).	10-2017	Poor treatment adherence		Normal risk of myopathy	E78.2 in 2017
7450031	F62	novel	APOB	c.12649delT	6.3	4.49	Would have preferred to know earlier. Disagrees that her treatment or health has improved. Has not yet recommended family members to consult a doctor. Follows the treatment plan. Considers medical help as very good (medication access), satisfactory (follow-up, recommendations) or is unsure (access).	09-2017	Inconsistent treatment adherence pre- and post-study		Normal risk of myopathy	I10 in 2004, I11.9 in 2006, E78.2 in 2013, E78.0 in 2017,
7450104	F57	rs5742904	APOB	c.10580G>A	6.5	4.76	Would not have preferred to know earlier. Disagrees that her treatment or health has improved. Has recommended family members to consult a doctor. Follows the treatment plan. Considers medical help as very good (recommendations and medication access) or is unsure (accessibility, follow-up).	02-2017	Good treatment adherence, but with notable gaps		Normal risk of myopathy	I10 in 2010, I11.0, E78.0 in 2011, E78, I11, I11.9 in 2016,
7450124	F37	rs5742904	APOB	c.10580G>A	6.2	4.4	did not respond	01-2018	Poor adherence		Normal risk of myopathy	I10 in 2004, E78.0 in 2017, E78.2 in 2021
